# Supplementary material for: Characterization of Ultrasound-Extracted Pouteria splendens Fruit Extracts: Phytochemical Profiling and Evaluation of Antioxidant and Cytotoxic Effects
Source: Foods. 2025 Mar 7;14(6):908. doi: 10.3390/foods14060908 (PMC11941558; doi:10.3390/foods14060908)
Supplement: Supplementary file 1 [file foods-14-00908-s001.zip]

Archive with 1 entries (1 files):
- foods-3497191-supplementary.pdf
